# Supplementary material for: A Structural Investigation of the Interaction between a GC-376-Based Peptidomimetic PROTAC and Its Precursor with the Viral Main Protease of Coxsackievirus B3
Source: Biomolecules. 2024 Oct 6;14(10):1260. doi: 10.3390/biom14101260 (PMC11506516; doi:10.3390/biom14101260)
Supplement: Supplementary file 1 [file biomolecules-14-01260-s001.zip]

Archive with 1 entries (1 files):
- biomolecules-3134294-SI.pdf
